# Supplementary material for: EBV miRNAs BART11 and BART17-3p promote immune escape through the enhancer-mediated transcription of PD-L1
Source: Nat Commun. 2022 Feb 14;13:866. doi: 10.1038/s41467-022-28479-2 (PMC8844414; doi:10.1038/s41467-022-28479-2)
Supplement: Supplementary file 4 — Supplementary Data 1 [file 41467_2022_28479_MOESM4_ESM.xlsx]

## Sheet: Sheet1
Table S1. The Mass spectrometry identification of proteins pulled down by FOXP1.
Accession	Description	Score	Coverage	# Proteins	# Unique Peptides	# Peptides	# PSMs	Area	# AAs	MW [kDa]	calc. pI	Gene name
A0A087WTP3	Far upstream element-binding protein 2 OS=Homo sapiens OX=9606 GN=KHSRP PE=1 SV=1 - [A0A087WTP3_HUMAN]	53.026	9.85	6	6	6	23	2.68637e+07	711	72.9823	7.7085	KHSRP
A0A087WTT1	Polyadenylate-binding protein OS=Homo sapiens OX=9606 GN=PABPC1 PE=1 SV=1 - [A0A087WTT1_HUMAN]	85.6714	24.14	18	10	11	34	5.33239e+07	522	58.4988	9.26123	PABPC1
A0A087WUK2	Heterogeneous nuclear ribonucleoprotein D-like, isoform CRA_b OS=Homo sapiens OX=9606 GN=HNRNPDL PE=1 SV=1 - [A0A087WUK2_HUMAN]	75.0634	17.36	4	6	7	32	1.36135e+08	363	40.0156	9.96436	HNRNPDL
A0A087WV90	Dystrophin OS=Homo sapiens OX=9606 GN=DMD PE=1 SV=1 - [A0A087WV90_HUMAN]	2.19338	0.33	5	1	1	1	1.21945e+08	3680	425.834	5.98584	DMD
A0A087WVQ9	Elongation factor 1-alpha 1 OS=Homo sapiens OX=9606 GN=EEF1A1 PE=1 SV=1 - [A0A087WVQ9_HUMAN]	35.5323	11.57	19	5	5	16	6.32744e+07	441	47.8529	9.02686	EEF1A1
A0A087WWC4	Nance-Horan syndrome protein OS=Homo sapiens OX=9606 GN=NHS PE=1 SV=1 - [A0A087WWC4_HUMAN]	0	1.02	2	1	1	2	4.10405e+07	1471	160.439	7.02002	NHS
A0A087WWY3	Filamin-A OS=Homo sapiens OX=9606 GN=FLNA PE=1 SV=1 - [A0A087WWY3_HUMAN]	2.51235	1.04	4	2	2	2	2.72027e+06	2315	245.697	5.97314	FLNA
A0A087X054	Hypoxia up-regulated protein 1 OS=Homo sapiens OX=9606 GN=HYOU1 PE=1 SV=1 - [A0A087X054_HUMAN]	3.36997	1.71	2	1	1	1		937	104.713	5.71924	HYOU1
A0A087X0K9	Tight junction protein ZO-1 OS=Homo sapiens OX=9606 GN=TJP1 PE=1 SV=1 - [A0A087X0K9_HUMAN]	72.9239	6.74	6	10	10	33	9.98388e+06	1676	187.734	6.69775	TJP1
A0A087X1G4	Nucleoside diphosphate-linked moiety X motif 13 OS=Homo sapiens OX=9606 GN=NUDT13 PE=1 SV=1 - [A0A087X1G4_HUMAN]	0	2.49	2	1	1	1	1.17674e+07	241	27.1388	8.51416	NUDT13
A0A087X2D0	Serine/arginine-rich-splicing factor 3 OS=Homo sapiens OX=9606 GN=SRSF3 PE=1 SV=1 - [A0A087X2D0_HUMAN]	1.78559	14.74	5	1	1	1	18953259	95	10.314	5.13525	SRSF3
A0A087X2G1	ATP-dependent RNA helicase DDX1 OS=Homo sapiens OX=9606 GN=DDX1 PE=1 SV=1 - [A0A087X2G1_HUMAN]	80.1064	16.08	3	9	9	36	5.59689e+07	659	73.9284	7.75244	DDX1
A0A0A0MRA5	Heterogeneous nuclear ribonucleoprotein U-like protein 1 OS=Homo sapiens OX=9606 GN=HNRNPUL1 PE=1 SV=1 - [A0A0A0MRA5_HUMAN]	96.0089	9.27	10	5	5	28	3.66965e+07	766	85.8865	8.77783	HNRNPUL1
A0A0A0MRQ5	Peroxiredoxin-1 OS=Homo sapiens OX=9606 GN=PRDX1 PE=1 SV=1 - [A0A0A0MRQ5_HUMAN]	10.0553	21.65	4	2	2	6	2.76699e+07	97	10.6695	8.71924	PRDX1
A0A0A0MS07	Immunoglobulin heavy constant gamma 1 (Fragment) OS=Homo sapiens OX=9606 GN=IGHG1 PE=1 SV=1 - [A0A0A0MS07_HUMAN]	12.1946	2.37	9	1	1	12	217456088	295	31.963	8.03076	IGHG1
A0A1W2PQD4	Heterogeneous nuclear ribonucleoprotein U (Fragment) OS=Homo sapiens OX=9606 GN=HNRNPU PE=1 SV=1 - [A0A1W2PQD4_HUMAN]	39.9916	11.31	12	3	3	11	1.41996e+07	327	36.3973	9.96436	HNRNPU
A0A1W2PRE1	Guanine nucleotide-binding protein G(o) subunit alpha OS=Homo sapiens OX=9606 GN=GNAO1 PE=1 SV=1 - [A0A1W2PRE1_HUMAN]	2.77454	20.37	24	1	1	1	1.69998e+07	54	5.71507	8.79248	GNAO1
A0A1X7SBS1	Heterogeneous nuclear ribonucleoprotein U OS=Homo sapiens OX=9606 GN=HNRNPU PE=1 SV=1 - [A0A1X7SBS1_HUMAN]	48.6725	11.83	14	8	8	23	3.59633e+07	744	81.7437	5.8335	HNRNPU
A0A1X7SBZ2	Probable ATP-dependent RNA helicase DDX17 OS=Homo sapiens OX=9606 GN=DDX17 PE=1 SV=1 - [A0A1X7SBZ2_HUMAN]	80.09	4.8	4	1	3	32	4.19991e+07	729	80.2041	8.26514	DDX17
A0A2R8Y4F5	Trifunctional enzyme subunit alpha, mitochondrial OS=Homo sapiens OX=9606 GN=HADHA PE=1 SV=1 - [A0A2R8Y4F5_HUMAN]	0	1.65	3	1	1	1		728	79.4168	8.80713	HADHA
A0A2R8Y5G6	ATP-dependent RNA helicase DDX3X OS=Homo sapiens OX=9606 GN=DDX3X PE=1 SV=1 - [A0A2R8Y5G6_HUMAN]	197.325	21.86	28	10	11	72	1.24669e+08	622	69.0049	7.54736	DDX3X
A0A2R8Y5V9	Tropomyosin alpha-4 chain OS=Homo sapiens OX=9606 GN=TPM4 PE=1 SV=1 - [A0A2R8Y5V9_HUMAN]	97.4054	28.23	12	4	10	41	1.17981e+08	248	28.5915	4.70361	TPM4
A0A2R8Y695	IQ motif and SEC7 domain-containing protein 1 (Fragment) OS=Homo sapiens OX=9606 GN=IQSEC1 PE=1 SV=1 - [A0A2R8Y695_HUMAN]	0	1.93	5	1	1	1		779	87.753	7.00537	IQSEC1
A0A3B3IRV6	Tight junction protein ZO-2 (Fragment) OS=Homo sapiens OX=9606 GN=TJP2 PE=1 SV=1 - [A0A3B3IRV6_HUMAN]	15.7268	4.82	11	4	4	11	5.22088e+06	851	96.061	9.18799	TJP2
A0A3B3IT14	Forkhead box protein P1 OS=Homo sapiens OX=9606 GN=FOXP1 PE=1 SV=1 - [A0A3B3IT14_HUMAN]	14.1139	6.34	15	2	2	7	2.7185e+06	410	46.3496	8.11865	FOXP1
A0A3F2YNX0	Protein transport protein sec16 OS=Homo sapiens OX=9606 GN=SEC16A PE=1 SV=1 - [A0A3F2YNX0_HUMAN]	159.954	11.39	7	21	21	69	3.53396e+07	2134	228.728	5.61768	SEC16A
A2ABF1	MutS protein homolog 5 (Fragment) OS=Homo sapiens OX=9606 GN=MSH5 PE=4 SV=1 - [A2ABF1_HUMAN]	0	9.62	9	1	1	1	2.77045e+07	156	16.882	7.40088	MSH5
A6NKM8	UDP-galactose translocator OS=Homo sapiens OX=9606 GN=SLC35A2 PE=4 SV=1 - [A6NKM8_HUMAN]	0	5.5	2	1	1	3	4.79362e+08	218	23.4796	10.5649	SLC35A2
A8MUV8	Putative zinc finger protein 727 OS=Homo sapiens OX=9606 GN=ZNF727 PE=5 SV=3 - [ZN727_HUMAN]	0	2.61	1	1	1	1	5.11494e+07	499	57.9336	9.08545	ZNF727
A8MXL6	Protein SEC13 homolog OS=Homo sapiens OX=9606 GN=SEC13 PE=1 SV=1 - [A8MXL6_HUMAN]	11.3739	10.92	3	3	3	7	1.0184e+07	284	31.5753	5.8208	SEC13
B1AK53	Espin OS=Homo sapiens OX=9606 GN=ESPN PE=1 SV=1 - [ESPN_HUMAN]	2.03704	1.52	2	1	1	1		854	91.6752	6.93213	ESPN
B1AK87	F-actin-capping protein subunit beta OS=Homo sapiens OX=9606 GN=CAPZB PE=1 SV=1 - [B1AK87_HUMAN]	51.8783	30	4	7	7	24	2.222e+07	260	29.2768	6.91748	CAPZB
B1ANR1	Polyadenylate-binding protein 4 (Fragment) OS=Homo sapiens OX=9606 GN=PABPC4 PE=1 SV=1 - [B1ANR1_HUMAN]	24.076	21.71	3	1	2	6	3.35765e+07	129	14.3852	8.79248	PABPC4
B4DY09	cDNA FLJ51660, highly similar to Interleukin enhancer-binding factor 2 OS=Homo sapiens OX=9606 GN=ILF2 PE=1 SV=1 - [B4DY09_HUMAN]	27.1275	18.18	4	5	5	11	5.34637e+07	352	38.8862	4.94482	ILF2
B4E3S0	Coronin OS=Homo sapiens OX=9606 GN=CORO1C PE=1 SV=1 - [B4E3S0_HUMAN]	6.1727	6.23	10	2	2	5	18711571	369	41.5773	6.72705	CORO1C
B8ZZK4	60S ribosomal protein L31 OS=Homo sapiens OX=9606 GN=RPL31 PE=1 SV=1 - [B8ZZK4_HUMAN]	1.7708	11.39	6	1	1	2	2.59484e+06	79	8.98201	10.8872	RPL31
C9JH18	GRB10-interacting GYF protein 2 (Fragment) OS=Homo sapiens OX=9606 GN=GIGYF2 PE=1 SV=1 - [C9JH18_HUMAN]	5.06233	7.38	3	1	1	2		149	16.7702	9.78857	GIGYF2
C9JZR2	Catenin delta-1 OS=Homo sapiens OX=9606 GN=CTNND1 PE=1 SV=2 - [C9JZR2_HUMAN]	17.8041	5.86	5	5	5	10	8.10854e+06	938	104.784	6.87354	CTNND1
D6R9B6	40S ribosomal protein S3a OS=Homo sapiens OX=9606 GN=RPS3A PE=1 SV=1 - [D6R9B6_HUMAN]	2.1819	8.97	5	1	1	1	929844	145	16.5256	9.24658	RPS3A
D6R9P3	Heterogeneous nuclear ribonucleoprotein A/B OS=Homo sapiens OX=9606 GN=HNRNPAB PE=1 SV=1 - [D6R9P3_HUMAN]	85.712	8.57	6	1	2	27	1.22111e+08	280	30.284	7.91357	HNRNPAB
D6RAF2	Poly(A) RNA polymerase GLD2 OS=Homo sapiens OX=9606 GN=TENT2 PE=1 SV=1 - [D6RAF2_HUMAN]	2.0222	2.27	2	1	1	1		441	51.0227	9.23193	TENT2
D6RAM9	Matrin-3 (Fragment) OS=Homo sapiens OX=9606 GN=MATR3 PE=1 SV=1 - [D6RAM9_HUMAN]	5.49887	11.11	11	1	1	2	1.16281e+07	81	8.70351	11.356	MATR3
D6REW1	PRELI domain-containing protein 1, mitochondrial OS=Homo sapiens OX=9606 GN=PRELID1 PE=1 SV=1 - [D6REW1_HUMAN]	2.40458	10.09	2	1	1	1	4.38029e+06	109	13.0417	9.5249	PRELID1
D6RF44	Heterogeneous nuclear ribonucleoprotein D0 (Fragment) OS=Homo sapiens OX=9606 GN=HNRNPD PE=1 SV=8 - [D6RF44_HUMAN]	77.1628	28.83	10	2	3	28	2.46868e+08	111	12.5455	8.57275	HNRNPD
E5RHT6	ADP-ribosylation factor GTPase-activating protein 1 (Fragment) OS=Homo sapiens OX=9606 GN=ARFGAP1 PE=1 SV=2 - [E5RHT6_HUMAN]	3.15712	5.74	5	1	1	1	1.06922e+06	244	26.539	6.59521	ARFGAP1
E7EPA6	Laminin subunit beta-1 OS=Homo sapiens OX=9606 GN=LAMB1 PE=1 SV=1 - [E7EPA6_HUMAN]	1.99167	0.94	3	1	1	1	1.67867e+06	850	95.0786	5.43994	LAMB1
E9PB51	RNA-binding protein 4 (Fragment) OS=Homo sapiens OX=9606 GN=RBM4 PE=1 SV=1 - [E9PB51_HUMAN]	11.7128	12.92	8	3	3	7	7.5602e+06	240	26.2701	7.54736	RBM4
E9PCY7	Heterogeneous nuclear ribonucleoprotein H OS=Homo sapiens OX=9606 GN=HNRNPH1 PE=1 SV=1 - [E9PCY7_HUMAN]	161.031	22.61	24	5	7	55	1.96512e+08	429	47.0574	6.34131	HNRNPH1
E9PH82	Protein FAM98A OS=Homo sapiens OX=9606 GN=FAM98A PE=1 SV=1 - [E9PH82_HUMAN]	12.6201	4.81	2	1	1	3	40711418	312	34.4091	8.27979	FAM98A
E9PIL8	Splicing factor 3B subunit 2 (Fragment) OS=Homo sapiens OX=9606 GN=SF3B2 PE=1 SV=8 - [E9PIL8_HUMAN]	2.34105	15	6	1	1	1		80	8.35543	4.71631	SF3B2
E9PKE3	Heat shock cognate 71 kDa protein OS=Homo sapiens OX=9606 GN=HSPA8 PE=1 SV=1 - [E9PKE3_HUMAN]	31.5054	12.92	22	6	6	13	2.77098e+07	627	68.7632	5.51611	HSPA8
E9PMD7	Serine/threonine-protein phosphatase (Fragment) OS=Homo sapiens OX=9606 GN=PPP1CA PE=1 SV=1 - [E9PMD7_HUMAN]	2.82473	5.53	6	1	1	1	2.60758e+06	253	28.8793	4.86865	PPP1CA
E9PN91	Elongation factor 1-delta OS=Homo sapiens OX=9606 GN=EEF1D PE=1 SV=1 - [E9PN91_HUMAN]	2.28845	11.32	13	1	1	1		106	11.6088	6.80029	EEF1D
F2Z388	60S ribosomal protein L35 OS=Homo sapiens OX=9606 GN=RPL35 PE=1 SV=1 - [F2Z388_HUMAN]	4.53597	10.42	2	1	1	2	1.12747e+07	96	10.638	10.2866	RPL35
F5H018	GTP-binding nuclear protein Ran (Fragment) OS=Homo sapiens OX=9606 GN=RAN PE=1 SV=8 - [F5H018_HUMAN]	13.8093	17.17	6	3	3	7	6.35761e+06	198	22.4217	8.73389	RAN
F5H365	Protein transport protein SEC23 OS=Homo sapiens OX=9606 GN=SEC23A PE=1 SV=1 - [F5H365_HUMAN]	4.40735	1.63	2	1	1	2	740017	736	82.9156	7.45947	SEC23A
F5H7S3	Tropomyosin alpha-1 chain OS=Homo sapiens OX=9606 GN=TPM1 PE=1 SV=2 - [F5H7S3_HUMAN]	149.77	22.45	11	4	7	62	102607953	245	28.5076	4.77979	TPM1
F8VPF3	Myosin light polypeptide 6 (Fragment) OS=Homo sapiens OX=9606 GN=MYL6 PE=1 SV=1 - [F8VPF3_HUMAN]	11.2424	10	9	1	1	5	4.67086e+06	130	14.4268	4.51318	MYL6
F8VQE1	LIM domain and actin-binding protein 1 OS=Homo sapiens OX=9606 GN=LIMA1 PE=1 SV=1 - [F8VQE1_HUMAN]	9.70131	9.53	4	4	4	5	1.11829e+07	598	66.95	5.79541	LIMA1
F8VU51	YLP motif-containing protein 1 OS=Homo sapiens OX=9606 GN=YLPM1 PE=1 SV=1 - [F8VU51_HUMAN]	1.66851	0.9	2	1	1	1	1.65117e+06	1440	160.641	6.55127	YLPM1
F8VUA6	60S ribosomal protein L18 (Fragment) OS=Homo sapiens OX=9606 GN=RPL18 PE=1 SV=1 - [F8VUA6_HUMAN]	7.09096	10	7	1	1	3	1.02189e+07	130	14.5201	11.7515	RPL18
F8VWV4	60S acidic ribosomal protein P0 (Fragment) OS=Homo sapiens OX=9606 GN=RPLP0 PE=1 SV=1 - [F8VWV4_HUMAN]	1.6853	8.11	11	1	1	1		111	12.1844	9.24658	RPLP0
F8VZ49	Heterogeneous nuclear ribonucleoprotein A1 (Fragment) OS=Homo sapiens OX=9606 GN=HNRNPA1 PE=1 SV=1 - [F8VZ49_HUMAN]	40.2438	29.87	9	5	6	20	4.34937e+07	231	25.6709	8.26514	HNRNPA1
F8W026	Endoplasmin (Fragment) OS=Homo sapiens OX=9606 GN=HSP90B1 PE=1 SV=8 - [F8W026_HUMAN]	17.6211	25	5	1	1	8	8569456	48	5.47792	4.89404	HSP90B1
F8W0P7	ATP synthase subunit beta, mitochondrial (Fragment) OS=Homo sapiens OX=9606 GN=ATP5F1B PE=1 SV=2 - [F8W0P7_HUMAN]	24.3075	5.19	3	1	1	9	1.28171e+07	270	28.3749	6.21436	ATP5F1B
F8W726	Ubiquitin-associated protein 2-like OS=Homo sapiens OX=9606 GN=UBAP2L PE=1 SV=2 - [F8W726_HUMAN]	20.2028	5	4	4	4	8	5.98971e+06	1079	113.559	6.68311	UBAP2L
F8W9J4	Dystonin OS=Homo sapiens OX=9606 GN=DST PE=1 SV=1 - [F8W9J4_HUMAN]	2.30855	0.12	2	1	1	1	1.41752e+07	7461	847.444	5.24951	DST
F8WF45	TATA element modulatory factor OS=Homo sapiens OX=9606 GN=TMF1 PE=1 SV=1 - [F8WF45_HUMAN]	0	0.9	1	1	1	1		775	86.3804	4.95752	TMF1
F8WFC3	Regulator of microtubule dynamics protein 2 OS=Homo sapiens OX=9606 GN=RMDN2 PE=1 SV=1 - [F8WFC3_HUMAN]	1.8416	7.5	3	1	1	1		160	18.1455	6.20166	RMDN2
G3V2C4	Mirror-image polydactyly gene 1 protein (Fragment) OS=Homo sapiens OX=9606 GN=MIPOL1 PE=1 SV=1 - [G3V2C4_HUMAN]	0	4.69	11	1	1	1	2.42769e+07	128	15.0109	4.94482	MIPOL1
G3V4F7	Signal recognition particle 54 kDa protein OS=Homo sapiens OX=9606 GN=SRP54 PE=1 SV=1 - [G3V4F7_HUMAN]	2.05622	2.5	2	1	1	1	580701	440	48.6385	9.0415	SRP54
G3V555	Heterogeneous nuclear ribonucleoproteins C1/C2 (Fragment) OS=Homo sapiens OX=9606 GN=HNRNPC PE=1 SV=1 - [G3V555_HUMAN]	17.1973	18.29	22	3	3	7	2.80727e+07	175	19.1658	9.94971	HNRNPC
G3XAL0	Malate dehydrogenase OS=Homo sapiens OX=9606 GN=MDH2 PE=1 SV=1 - [G3XAL0_HUMAN]	2.13961	4.76	2	1	1	1	2.11762e+07	231	24.5788	7.98682	MDH2
H0Y3Z3	Protein disulfide-isomerase (Fragment) OS=Homo sapiens OX=9606 GN=P4HB PE=1 SV=1 - [H0Y3Z3_HUMAN]	18.6735	2.92	1	1	1	12	2.90164e+06	274	31.5234	4.62744	P4HB
H0Y9R4	60S ribosomal protein L9 (Fragment) OS=Homo sapiens OX=9606 GN=RPL9 PE=1 SV=2 - [H0Y9R4_HUMAN]	4.02483	11.11	5	1	1	2		90	10.0392	7.12256	RPL9
H0Y9X0	Protein furry homolog-like (Fragment) OS=Homo sapiens OX=9606 GN=FRYL PE=1 SV=1 - [H0Y9X0_HUMAN]	0	0.55	4	1	1	1	1.31007e+07	1455	162.808	5.5542	FRYL
H0YA55	Serum albumin (Fragment) OS=Homo sapiens OX=9606 GN=ALB PE=1 SV=1 - [H0YA55_HUMAN]	96.0288	9.47	8	5	5	48	1.26834e+08	454	51.5358	6.94678	ALB
H0YAL2	Pachytene checkpoint protein 2 homolog (Fragment) OS=Homo sapiens OX=9606 GN=TRIP13 PE=1 SV=1 - [H0YAL2_HUMAN]	2.60264	4.02	2	1	1	1	3.53557e+07	249	28.2004	5.60498	TRIP13
H0YB27	Phosphatidylinositol 3-kinase regulatory subunit alpha (Fragment) OS=Homo sapiens OX=9606 GN=PIK3R1 PE=1 SV=8 - [H0YB27_HUMAN]	2.11753	8.4	2	1	1	1		131	14.7138	4.99561	PIK3R1
H0YD26	ATP-dependent RNA helicase DDX25 (Fragment) OS=Homo sapiens OX=9606 GN=DDX25 PE=1 SV=2 - [H0YD26_HUMAN]	0	4.19	1	1	1	1		191	20.9907	5.93506	DDX25
H0YGX8	Conserved oligomeric Golgi complex subunit 6 (Fragment) OS=Homo sapiens OX=9606 GN=COG6 PE=1 SV=1 - [H0YGX8_HUMAN]	0	5.97	1	1	1	1		134	15.2867	5.21143	COG6
H0YGY9	tRNA 2'-phosphotransferase 1 (Fragment) OS=Homo sapiens OX=9606 GN=TRPT1 PE=1 SV=1 - [H0YGY9_HUMAN]	3.48458	6.09	1	1	1	2	7150310	115	12.4254	8.35303	TRPT1
H0YH81	ATP synthase subunit beta (Fragment) OS=Homo sapiens OX=9606 GN=ATP5F1B PE=1 SV=1 - [H0YH81_HUMAN]	27.22	6.91	4	2	2	12	3.7974e+07	362	38.2249	5.5542	ATP5F1B
H0YJH7	Lamina-associated polypeptide 2, isoforms beta/gamma (Fragment) OS=Homo sapiens OX=9606 GN=TMPO PE=1 SV=1 - [H0YJH7_HUMAN]	18.2421	12.24	4	2	2	8	2.27275e+07	237	26.8501	9.30518	TMPO
H0YKS8	Lactadherin (Fragment) OS=Homo sapiens OX=9606 GN=MFGE8 PE=1 SV=1 - [H0YKS8_HUMAN]	2.12732	4.85	3	1	1	1	2.74121e+06	268	29.1494	7.89893	MFGE8
H0YMM1	Annexin (Fragment) OS=Homo sapiens OX=9606 GN=ANXA2 PE=1 SV=1 - [H0YMM1_HUMAN]	25.9032	14.09	19	2	2	11	7.99235e+06	149	16.4485	5.90967	ANXA2
H3BND3	Cleavage and polyadenylation-specificity factor subunit 5 (Fragment) OS=Homo sapiens OX=9606 GN=NUDT21 PE=1 SV=8 - [H3BND3_HUMAN]	45.9046	23.49	3	4	4	20	1.37926e+07	149	17.119	6.37939	NUDT21
H3BQZ7	HCG2044799 OS=Homo sapiens OX=9606 GN=HNRNPUL2-BSCL2 PE=4 SV=1 - [H3BQZ7_HUMAN]	5.22075	1.88	2	1	1	2	2.94139e+06	746	84.6392	4.93213	HNRNPUL2-BSCL2
H3BTP7	60S ribosomal protein L4 (Fragment) OS=Homo sapiens OX=9606 GN=RPL4 PE=1 SV=1 - [H3BTP7_HUMAN]	4.61537	6.47	3	1	1	2		170	18.806	10.77	RPL4
H3BUF6	Ataxin-2-like protein OS=Homo sapiens OX=9606 GN=ATXN2L PE=1 SV=1 - [H3BUF6_HUMAN]	2.80008	2.43	3	2	2	3	386023	1068	112.644	8.68994	ATXN2L
H7BY36	RNA-binding protein EWS (Fragment) OS=Homo sapiens OX=9606 GN=EWSR1 PE=1 SV=1 - [H7BY36_HUMAN]	24.8303	4.55	5	1	1	8	2.69589e+07	308	32.1604	9.81787	EWSR1
H7C048	SWI/SNF-related matrix-associated actin-dependent regulator of chromatin subfamily E member 1 (Fragment) OS=Homo sapiens OX=9606 GN=SMARCE1 PE=1 SV=1 - [H7C048_HUMAN]	1.87784	8.28	12	1	1	1		157	18.2462	5.26221	SMARCE1
H7C123	60S ribosomal protein L10 (Fragment) OS=Homo sapiens OX=9606 GN=RPL10 PE=1 SV=1 - [H7C123_HUMAN]	1.80663	13.19	7	1	1	1	1.39162e+06	91	10.0215	11.8101	RPL10
H7C3I5	Quinone oxidoreductase-like protein 1 (Fragment) OS=Homo sapiens OX=9606 GN=CRYZL1 PE=1 SV=1 - [H7C3I5_HUMAN]	1.84036	3.32	1	1	1	1		241	26.2685	5.96045	CRYZL1
H7C3Y8	Kinesin-like protein KIF1A (Fragment) OS=Homo sapiens OX=9606 GN=KIF1A PE=1 SV=9 - [H7C3Y8_HUMAN]	0	1.23	11	1	1	1		731	82.3698	7.44482	KIF1A
I3L297	Adapter molecule crk OS=Homo sapiens OX=9606 GN=CRK PE=1 SV=1 - [I3L297_HUMAN]	0	7.62	2	1	1	1		223	25.4878	7.56201	CRK
I3L404	40S ribosomal protein S2 (Fragment) OS=Homo sapiens OX=9606 GN=RPS2 PE=1 SV=1 - [I3L404_HUMAN]	0	4.52	6	1	1	1	9.93707e+06	155	16.5549	10.0669	RPS2
J3KN67	Tropomyosin alpha-3 chain OS=Homo sapiens OX=9606 GN=TPM3 PE=1 SV=1 - [J3KN67_HUMAN]	101.268	26.67	10	1	9	47	1.09782e+08	285	33.2018	4.76709	TPM3
J3KP26	Ankyrin repeat domain-containing protein 46 (Fragment) OS=Homo sapiens OX=9606 GN=ANKRD46 PE=1 SV=1 - [J3KP26_HUMAN]	4.81565	5.64	2	1	1	2		195	21.6929	5.97314	ANKRD46
J3KQ66	Reelin OS=Homo sapiens OX=9606 GN=RELN PE=1 SV=1 - [J3KQ66_HUMAN]	2.74622	0.38	2	1	1	1	2.40659e+07	3460	388.185	5.88428	RELN
J3KSL3	StAR-related lipid transfer protein 3 (Fragment) OS=Homo sapiens OX=9606 GN=STARD3 PE=1 SV=1 - [J3KSL3_HUMAN]	0	10.23	1	1	1	1		88	10.0394	9.0415	STARD3
J3KSR8	Serine/arginine-rich-splicing factor 1 (Fragment) OS=Homo sapiens OX=9606 GN=SRSF1 PE=1 SV=1 - [J3KSR8_HUMAN]	2.59077	8.39	3	1	1	1	2.84881e+06	143	16.4403	11.4438	SRSF1
J3KTA4	Probable ATP-dependent RNA helicase DDX5 OS=Homo sapiens OX=9606 GN=DDX5 PE=1 SV=1 - [J3KTA4_HUMAN]	82.0219	8.31	9	3	5	34	5.29694e+07	614	69.0438	8.85107	DDX5
J3QQQ9	Uncharacterized protein OS=Homo sapiens OX=9606 PE=4 SV=1 - [J3QQQ9_HUMAN]	8.97526	15.89	8	2	2	4	1.71169e+06	107	12.6839	10.7847	J3QQQ9_HUMAN
J3QSA3	Polyubiquitin-B (Fragment) OS=Homo sapiens OX=9606 GN=UBB PE=1 SV=1 - [J3QSA3_HUMAN]	6.70538	37.21	21	1	1	2	11147459	43	4.85061	5.18604	UBB
K7EJ61	Protein hinderin OS=Homo sapiens OX=9606 GN=KIAA1328 PE=1 SV=1 - [K7EJ61_HUMAN]	2.21823	6.75	3	1	1	1		163	18.4035	5.23682	KIAA1328
K7EMA7	60S ribosomal protein L23a OS=Homo sapiens OX=9606 GN=RPL23A PE=1 SV=1 - [K7EMA7_HUMAN]	16.4539	34.29	6	2	2	7	9.50142e+06	70	7.91839	9.23193	RPL23A
K7ENT6	Tropomyosin alpha-4 chain OS=Homo sapiens OX=9606 GN=TPM4 PE=1 SV=2 - [K7ENT6_HUMAN]	61.874	22.67	11	1	7	27	1.17981e+08	247	28.4754	4.62744	RPL23A
K7ER83	Protein phosphatase 1 regulatory subunit 12C (Fragment) OS=Homo sapiens OX=9606 GN=PPP1R12C PE=1 SV=1 - [K7ER83_HUMAN]	2.27922	6.41	3	1	1	1		234	26.7528	8.08936	PPP1R12C
K7ESK7	SUMO-activating enzyme subunit 2 (Fragment) OS=Homo sapiens OX=9606 GN=UBA2 PE=1 SV=1 - [K7ESK7_HUMAN]	0	5.12	1	1	1	1	1.45895e+07	215	23.9893	5.35107	UBA2
M0QYL4	A-kinase anchor protein 8 (Fragment) OS=Homo sapiens OX=9606 GN=AKAP8 PE=1 SV=2 - [M0QYL4_HUMAN]	3.95667	6.18	2	1	1	2	8.18474e+06	178	19.5391	5.80811	AKAP8
M0R1C0	Serine--tRNA ligase, mitochondrial OS=Homo sapiens OX=9606 GN=SARS2 PE=1 SV=1 - [M0R1C0_HUMAN]	1.60932	8.89	5	1	1	2	2.84888e+07	90	10.2602	9.5249	SARS2
O15042	U2 snRNP-associated SURP motif-containing protein OS=Homo sapiens OX=9606 GN=U2SURP PE=1 SV=2 - [SR140_HUMAN]	2.08179	1.17	1	1	1	1	3463061	1029	118.219	8.47021	U2SURP
O15079	Syntaphilin OS=Homo sapiens OX=9606 GN=SNPH PE=1 SV=2 - [SNPH_HUMAN]	0	2.43	2	1	1	1		494	53.5033	5.60498	SNPH
O43156	TELO2-interacting protein 1 homolog OS=Homo sapiens OX=9606 GN=TTI1 PE=1 SV=3 - [TTI1_HUMAN]	0	0.55	1	1	1	1	1.36749e+07	1089	121.992	5.97314	TTI1
O43390	Heterogeneous nuclear ribonucleoprotein R OS=Homo sapiens OX=9606 GN=HNRNPR PE=1 SV=1 - [HNRPR_HUMAN]	79.1264	16.75	3	5	9	48	1.02542e+08	633	70.8993	8.1333	HNRNPR
O43915	Vascular endothelial growth factor D OS=Homo sapiens OX=9606 GN=VEGFD PE=1 SV=1 - [VEGFD_HUMAN]	4.14342	2.82	1	1	1	2		354	40.4174	7.81104	VEGFD
O60506	Heterogeneous nuclear ribonucleoprotein Q OS=Homo sapiens OX=9606 GN=SYNCRIP PE=1 SV=2 - [HNRPQ_HUMAN]	67.8656	14.45	3	4	8	34	1.18619e+08	623	69.5596	8.5874	SYNCRIP
O60884	DnaJ homolog subfamily A member 2 OS=Homo sapiens OX=9606 GN=DNAJA2 PE=1 SV=1 - [DNJA2_HUMAN]	0	2.91	1	1	1	1		412	45.7166	6.48096	DNAJA2
O75164	Lysine-specific demethylase 4A OS=Homo sapiens OX=9606 GN=KDM4A PE=1 SV=2 - [KDM4A_HUMAN]	2.08583	0.94	1	1	1	1	3.1032e+06	1064	120.585	5.84619	KDM4A
O75400	Pre-mRNA-processing factor 40 homolog A OS=Homo sapiens OX=9606 GN=PRPF40A PE=1 SV=2 - [PR40A_HUMAN]	13.2869	3.34	4	3	3	8	8.45582e+06	957	108.737	7.56201	PRPF40A
O75477	Erlin-1 OS=Homo sapiens OX=9606 GN=ERLIN1 PE=1 SV=1 - [ERLN1_HUMAN]	15.3305	10.98	4	3	3	6	1.00265e+07	346	38.9014	7.86963	ERLIN1
O75533	Splicing factor 3B subunit 1 OS=Homo sapiens OX=9606 GN=SF3B1 PE=1 SV=3 - [SF3B1_HUMAN]	2.58116	1.15	1	1	1	1	1.95749e+06	1304	145.738	7.09326	SF3B1
O95251	Histone acetyltransferase KAT7 OS=Homo sapiens OX=9606 GN=KAT7 PE=1 SV=1 - [KAT7_HUMAN]	1.85034	1.8	1	1	1	1		611	70.5981	8.85107	KAT7
P00742	Coagulation factor X OS=Homo sapiens OX=9606 GN=F10 PE=1 SV=2 - [FA10_HUMAN]	0	1.84	1	1	1	1	2.29127e+07	488	54.6965	5.93506	F10
P02042	Hemoglobin subunit delta OS=Homo sapiens OX=9606 GN=HBD PE=1 SV=2 - [HBD_HUMAN]	1.75001	8.16	2	1	1	1	7.70862e+06	147	16.0453	8.04541	HBD
P02533	Keratin, type I cytoskeletal 14 OS=Homo sapiens OX=9606 GN=KRT14 PE=1 SV=4 - [K1C14_HUMAN]	185.946	25.21	27	1	14	88	3.61859e+08	472	51.5294	5.16064	KRT14
P02538	Keratin, type II cytoskeletal 6A OS=Homo sapiens OX=9606 GN=KRT6A PE=1 SV=3 - [K2C6A_HUMAN]	152.141	22.34	14	6	15	87	2.80851e+08	564	60.0083	8.00146	KRT6A
P04264	Keratin, type II cytoskeletal 1 OS=Homo sapiens OX=9606 GN=KRT1 PE=1 SV=6 - [K2C1_HUMAN]	914.407	40.22	12	24	29	371	1.53672e+09	644	65.999	8.11865	KRT1
P05109	Protein S100-A8 OS=Homo sapiens OX=9606 GN=S100A8 PE=1 SV=1 - [S10A8_HUMAN]	12.4128	31.18	1	3	3	7	8.45377e+06	93	10.8276	7.03467	S100A8
P05141	ADP/ATP translocase 2 OS=Homo sapiens OX=9606 GN=SLC25A5 PE=1 SV=7 - [ADT2_HUMAN]	1.69986	6.71	2	2	2	2	16758215	298	32.8312	9.68604	SLC25A5
P05787	Keratin, type II cytoskeletal 8 OS=Homo sapiens OX=9606 GN=KRT8 PE=1 SV=7 - [K2C8_HUMAN]	122.905	12.84	21	3	8	62	2.38269e+08	483	53.6711	5.59229	KRT8
P06702	Protein S100-A9 OS=Homo sapiens OX=9606 GN=S100A9 PE=1 SV=1 - [S10A9_HUMAN]	7.10468	37.72	1	3	3	4	1.3903e+07	114	13.2335	6.12549	S100A9
P07437	Tubulin beta chain OS=Homo sapiens OX=9606 GN=TUBB PE=1 SV=2 - [TBB5_HUMAN]	260.416	40.32	23	4	14	89	1.76021e+08	444	49.639	4.89404	TUBB
P08670	Vimentin OS=Homo sapiens OX=9606 GN=VIM PE=1 SV=4 - [VIME_HUMAN]	103.598	28.54	9	13	13	53	6.03092e+07	466	53.6191	5.12256	VIM
P08729	Keratin, type II cytoskeletal 7 OS=Homo sapiens OX=9606 GN=KRT7 PE=1 SV=5 - [K2C7_HUMAN]	50.3675	6.61	17	1	4	22	1.11359e+08	469	51.3543	5.47803	KRT7
P08779	Keratin, type I cytoskeletal 16 OS=Homo sapiens OX=9606 GN=KRT16 PE=1 SV=4 - [K1C16_HUMAN]	91.7598	25.37	24	5	13	47	2.41592e+08	473	51.2362	5.04639	KRT16
P0DN76	Splicing factor U2AF 35 kDa subunit-like protein OS=Homo sapiens OX=9606 GN=U2AF1L5 PE=1 SV=1 - [U2AF5_HUMAN]	2.65534	5.42	1	1	1	1	1.06471e+06	240	27.8545	8.80713	U2AF1L5
P11047	Laminin subunit gamma-1 OS=Homo sapiens OX=9606 GN=LAMC1 PE=1 SV=3 - [LAMC1_HUMAN]	20.5939	2.73	1	3	3	6	3.62217e+06	1609	177.489	5.12256	LAMC1
P12956	X-ray repair cross-complementing protein 6 OS=Homo sapiens OX=9606 GN=XRCC6 PE=1 SV=2 - [XRCC6_HUMAN]	114.472	21.84	4	12	12	54	5.531e+07	609	69.7991	6.63916	XRCC6
P13010	X-ray repair cross-complementing protein 5 OS=Homo sapiens OX=9606 GN=XRCC5 PE=1 SV=3 - [XRCC5_HUMAN]	52.425	10.79	4	9	9	29	41043505	732	82.6523	5.80811	XRCC5
P13639	Elongation factor 2 OS=Homo sapiens OX=9606 GN=EEF2 PE=1 SV=4 - [EF2_HUMAN]	2.05185	1.4	1	1	1	1		858	95.277	6.82959	EEF2
P13645	Keratin, type I cytoskeletal 10 OS=Homo sapiens OX=9606 GN=KRT10 PE=1 SV=6 - [K1C10_HUMAN]	519.996	38.36	18	21	25	219	8.67585e+08	584	58.7917	5.21143	KRT10
P13647	Keratin, type II cytoskeletal 5 OS=Homo sapiens OX=9606 GN=KRT5 PE=1 SV=3 - [K2C5_HUMAN]	156.147	29.15	17	11	19	86	2.61483e+08	590	62.34	7.73779	KRT5
P15924	Desmoplakin OS=Homo sapiens OX=9606 GN=DSP PE=1 SV=3 - [DESP_HUMAN]	4.77307	0.35	1	1	1	2	3.40548e+06	2871	331.569	6.81494	DSP
P19105	Myosin regulatory light chain 12A OS=Homo sapiens OX=9606 GN=MYL12A PE=1 SV=2 - [ML12A_HUMAN]	33.7352	29.82	5	5	5	17	3.6572e+07	171	19.7815	4.80518	MYL12A
P19474	E3 ubiquitin-protein ligase TRIM21 OS=Homo sapiens OX=9606 GN=TRIM21 PE=1 SV=1 - [RO52_HUMAN]	38.9736	8.63	2	3	3	16	1.63605e+07	475	54.1351	6.37939	TRIM21
P20930	Filaggrin OS=Homo sapiens OX=9606 GN=FLG PE=1 SV=3 - [FILA_HUMAN]	1.77407	0.25	1	1	1	1	7.31348e+06	4061	434.922	9.24658	FLG
P22492	Histone H1t OS=Homo sapiens OX=9606 GN=HIST1H1T PE=2 SV=4 - [H1T_HUMAN]	2.3917	5.31	5	1	1	1	4.15777e+06	207	22.0057	11.7075	HIST1H1T
P22626	Heterogeneous nuclear ribonucleoproteins A2/B1 OS=Homo sapiens OX=9606 GN=HNRNPA2B1 PE=1 SV=2 - [ROA2_HUMAN]	92.5573	24.08	2	7	8	41	9.60597e+07	353	37.4067	8.95361	HNRNPA2B1
P23396	40S ribosomal protein S3 OS=Homo sapiens OX=9606 GN=RPS3 PE=1 SV=2 - [RS3_HUMAN]	62.5935	22.22	11	4	4	24	1.24519e+07	243	26.6714	9.65674	RPS3
P23526	Adenosylhomocysteinase OS=Homo sapiens OX=9606 GN=AHCY PE=1 SV=4 - [SAHH_HUMAN]	11.8887	4.86	1	2	2	10	6.20056e+06	432	47.6852	6.34131	AHCY
P25705	ATP synthase subunit alpha, mitochondrial OS=Homo sapiens OX=9606 GN=ATP5F1A PE=1 SV=1 - [ATPA_HUMAN]	5.04016	3.62	3	2	2	3	7.85575e+06	553	59.7136	9.12939	ATP5F1A
P26373	60S ribosomal protein L13 OS=Homo sapiens OX=9606 GN=RPL13 PE=1 SV=4 - [RL13_HUMAN]	2.12221	6.16	1	1	1	1	10410229	211	24.2465	11.6489	RPL13
P31942	Heterogeneous nuclear ribonucleoprotein H3 OS=Homo sapiens OX=9606 GN=HNRNPH3 PE=1 SV=2 - [HNRH3_HUMAN]	96.4999	19.65	6	6	6	43	3.53698e+07	346	36.9031	6.87354	HNRNPH3
P34931	Heat shock 70 kDa protein 1-like OS=Homo sapiens OX=9606 GN=HSPA1L PE=1 SV=2 - [HS71L_HUMAN]	5.67563	4.99	14	2	2	3	1.51369e+07	641	70.3313	6.02393	HSPA1L
P35527	Keratin, type I cytoskeletal 9 OS=Homo sapiens OX=9606 GN=KRT9 PE=1 SV=3 - [K1C9_HUMAN]	334.857	25.52	2	15	16	137	4.1856e+08	623	62.0268	5.23682	KRT9
P35579	Myosin-9 OS=Homo sapiens OX=9606 GN=MYH9 PE=1 SV=4 - [MYH9_HUMAN]	4596.58	49.54	15	93	117	1593	2590081890	1960	226.392	5.60498	MYH9
P35637	RNA-binding protein FUS OS=Homo sapiens OX=9606 GN=FUS PE=1 SV=1 - [FUS_HUMAN]	152.941	7.03	4	4	4	59	1.77181e+08	526	53.3938	9.36377	FUS
P35749	Myosin-11 OS=Homo sapiens OX=9606 GN=MYH11 PE=1 SV=3 - [MYH11_HUMAN]	443.225	8.47	13	1	17	139	1.17531e+09	1972	227.199	5.50342	MYH11
P35908	Keratin, type II cytoskeletal 2 epidermal OS=Homo sapiens OX=9606 GN=KRT2 PE=1 SV=2 - [K22E_HUMAN]	546.336	48.36	15	19	27	226	1.07653e+09	639	65.3932	8.00146	KRT2
P42575	Caspase-2 OS=Homo sapiens OX=9606 GN=CASP2 PE=1 SV=2 - [CASP2_HUMAN]	0	2.43	1	1	1	1		452	50.6524	6.81494	CASP2
P48741	Putative heat shock 70 kDa protein 7 OS=Homo sapiens OX=9606 GN=HSPA7 PE=5 SV=2 - [HSP77_HUMAN]	2.12711	4.36	7	1	1	1	8.28258e+06	367	40.2196	7.86963	HSPA7
P49756	RNA-binding protein 25 OS=Homo sapiens OX=9606 GN=RBM25 PE=1 SV=3 - [RBM25_HUMAN]	25.9783	5.93	1	4	4	12	1.47456e+07	843	100.124	6.31592	RBM25
P51991	Heterogeneous nuclear ribonucleoprotein A3 OS=Homo sapiens OX=9606 GN=HNRNPA3 PE=1 SV=2 - [ROA3_HUMAN]	51.9177	26.72	2	7	8	25	5.29972e+07	378	39.5706	9.01221	HNRNPA3
P52597	Heterogeneous nuclear ribonucleoprotein F OS=Homo sapiens OX=9606 GN=HNRNPF PE=1 SV=3 - [HNRPF_HUMAN]	106.054	20.24	2	4	6	41	1.34829e+08	415	45.6429	5.57959	HNRNPF
P52907	F-actin-capping protein subunit alpha-1 OS=Homo sapiens OX=9606 GN=CAPZA1 PE=1 SV=3 - [CAZA1_HUMAN]	45.6471	14.34	5	3	3	16	2.17011e+07	286	32.9023	5.69385	CAPZA1
P60709	Actin, cytoplasmic 1 OS=Homo sapiens OX=9606 GN=ACTB PE=1 SV=1 - [ACTB_HUMAN]	714.254	40.27	25	3	15	296	9.8947e+09	375	41.7097	5.47803	ACTB
P61978	Heterogeneous nuclear ribonucleoprotein K OS=Homo sapiens OX=9606 GN=HNRNPK PE=1 SV=1 - [HNRPK_HUMAN]	75.1094	25.7	4	10	10	24	4.84558e+07	463	50.9444	5.5415	HNRNPK
P62753	40S ribosomal protein S6 OS=Homo sapiens OX=9606 GN=RPS6 PE=1 SV=1 - [RS6_HUMAN]	9.20192	9.64	3	2	2	4	1.27585e+07	249	28.663	10.8433	RPS6
P62805	Histone H4 OS=Homo sapiens OX=9606 GN=HIST1H4A PE=1 SV=2 - [H4_HUMAN]	18.9939	29.13	1	3	3	9	5.1472e+06	103	11.3604	11.356	HIST1H4A
P67809	Nuclease-sensitive element-binding protein 1 OS=Homo sapiens OX=9606 GN=YBX1 PE=1 SV=3 - [YBOX1_HUMAN]	16.5169	5.86	2	1	1	4	1.64405e+07	324	35.9027	9.87646	YBX1
P68032	Actin, alpha cardiac muscle 1 OS=Homo sapiens OX=9606 GN=ACTC1 PE=1 SV=1 - [ACTC_HUMAN]	622.524	31.83	18	1	12	247	6.55436e+09	377	41.9919	5.38916	ACTC1
P68104	Elongation factor 1-alpha 1 OS=Homo sapiens OX=9606 GN=EEF1A1 PE=1 SV=1 - [EF1A1_HUMAN]	34.8538	10.82	11	5	5	21	9.8551e+07	462	50.1091	9.01221	EEF1A1
P68371	Tubulin beta-4B chain OS=Homo sapiens OX=9606 GN=TUBB4B PE=1 SV=1 - [TBB4B_HUMAN]	282.908	36.4	24	3	13	95	1.76021e+08	445	49.799	4.89404	TUBB4B
P78386	Keratin, type II cuticular Hb5 OS=Homo sapiens OX=9606 GN=KRT85 PE=1 SV=1 - [KRT85_HUMAN]	11.1949	7.69	3	1	4	5	7.0004e+06	507	55.7665	6.55127	KRT85
P81605	Dermcidin OS=Homo sapiens OX=9606 GN=DCD PE=1 SV=2 - [DCD_HUMAN]	5.45663	10	1	1	1	2	4.36998e+06	110	11.2768	6.53662	DCD
Q04695	Keratin, type I cytoskeletal 17 OS=Homo sapiens OX=9606 GN=KRT17 PE=1 SV=2 - [K1C17_HUMAN]	118.791	19.68	25	1	11	61	2.1074e+08	432	48.076	5.021	KRT17
Q07666	KH domain-containing, RNA-binding, signal transduction-associated protein 1 OS=Homo sapiens OX=9606 GN=KHDRBS1 PE=1 SV=1 - [KHDR1_HUMAN]	122.407	11.29	7	6	6	46	2.03228e+08	443	48.1972	8.66064	KHDRBS1
Q08211	ATP-dependent RNA helicase A OS=Homo sapiens OX=9606 GN=DHX9 PE=1 SV=4 - [DHX9_HUMAN]	42.085	8.43	1	10	10	21	1.87535e+07	1270	140.869	6.84424	DHX9
Q12906	Interleukin enhancer-binding factor 3 OS=Homo sapiens OX=9606 GN=ILF3 PE=1 SV=3 - [ILF3_HUMAN]	80.0055	12.08	10	9	9	30	3.45743e+07	894	95.2791	8.76318	ILF3
Q13151	Heterogeneous nuclear ribonucleoprotein A0 OS=Homo sapiens OX=9606 GN=HNRNPA0 PE=1 SV=1 - [ROA0_HUMAN]	28.6903	16.72	1	3	4	15	2.56882e+07	305	30.8218	9.29053	HNRNPA0
Q13751	Laminin subunit beta-3 OS=Homo sapiens OX=9606 GN=LAMB3 PE=1 SV=1 - [LAMB3_HUMAN]	59.0607	8.7	3	9	9	25	1.23462e+07	1172	129.489	7.21045	LAMB3
Q14525	Keratin, type I cuticular Ha3-II OS=Homo sapiens OX=9606 GN=KRT33B PE=1 SV=3 - [KT33B_HUMAN]	38.5168	13.37	9	1	5	17	6.71014e+07	404	46.1845	4.84326	KRT33B
Q15149	Plectin OS=Homo sapiens OX=9606 GN=PLEC PE=1 SV=3 - [PLEC_HUMAN]	309.292	11.87	6	51	51	142	3.17727e+07	4684	531.466	5.96045	PLEC
Q15393	Splicing factor 3B subunit 3 OS=Homo sapiens OX=9606 GN=SF3B3 PE=1 SV=4 - [SF3B3_HUMAN]	0	0.9	1	1	1	1	7.0415e+06	1217	135.492	5.26221	SF3B3
Q15717	ELAV-like protein 1 OS=Homo sapiens OX=9606 GN=ELAVL1 PE=1 SV=2 - [ELAV1_HUMAN]	21.5745	10.12	3	3	3	9	1.02164e+07	326	36.0692	9.17334	ELAVL1
Q53EP0	Fibronectin type III domain-containing protein 3B OS=Homo sapiens OX=9606 GN=FNDC3B PE=1 SV=2 - [FND3B_HUMAN]	0	0.91	1	1	1	1	1.4279e+06	1204	132.803	5.94775	FNDC3B
Q53EV4	Leucine-rich repeat-containing protein 23 OS=Homo sapiens OX=9606 GN=LRRC23 PE=2 SV=2 - [LRC23_HUMAN]	0	2.92	1	1	1	1	1.30606e+07	343	39.736	4.65283	LRRC23
Q562R1	Beta-actin-like protein 2 OS=Homo sapiens OX=9606 GN=ACTBL2 PE=1 SV=2 - [ACTBL_HUMAN]	9.06721	6.91	1	1	2	6	101112264	376	41.976	5.59229	ACTBL2
Q5D862	Filaggrin-2 OS=Homo sapiens OX=9606 GN=FLG2 PE=1 SV=1 - [FILA2_HUMAN]	7.68274	0.5	1	1	1	3	4.56683e+06	2391	247.928	8.30908	FLG2
Q5GH70	XK-related protein 9 OS=Homo sapiens OX=9606 GN=XKR9 PE=2 SV=1 - [XKR9_HUMAN]	0	2.68	1	1	1	1	5.47299e+06	373	43.3766	8.22119	XKR9
Q5HY57	Emerin (Emery-Dreifuss muscular dystrophy), isoform CRA_b OS=Homo sapiens OX=9606 GN=EMD PE=1 SV=1 - [Q5HY57_HUMAN]	8.48395	12.33	2	2	2	3	1.09623e+07	219	24.9229	5.021	EMD
Q5HYB6	Epididymis luminal protein 189 OS=Homo sapiens OX=9606 GN=TPM3 PE=1 SV=1 - [Q5HYB6_HUMAN]	165.11	34.91	7	3	10	66	1.09782e+08	232	27.1588	4.7417	TPM3
Q5JR95	40S ribosomal protein S8 OS=Homo sapiens OX=9606 GN=RPS8 PE=1 SV=1 - [Q5JR95_HUMAN]	28.8933	20.74	2	3	3	11	9.226e+06	188	21.866	10.3599	RPS8
Q5JVD1	Centriolin OS=Homo sapiens OX=9606 GN=CNTRL PE=1 SV=1 - [Q5JVD1_HUMAN]	0	0.8	2	1	1	1	2.27597e+07	994	113.695	5.21143	CNTRL
Q5ST81	Tubulin beta chain OS=Homo sapiens OX=9606 GN=TUBB PE=1 SV=1 - [Q5ST81_HUMAN]	12.2153	11.56	18	4	4	6	1.66981e+07	372	41.7151	4.90674	TUBB
Q5T750	Skin-specific protein 32 OS=Homo sapiens OX=9606 GN=XP32 PE=1 SV=1 - [XP32_HUMAN]	0	3.2	1	1	1	3	4.74754e+06	250	26.2193	7.97217	XP32
Q5T8U3	60S ribosomal protein L7a (Fragment) OS=Homo sapiens OX=9606 GN=RPL7A PE=1 SV=1 - [Q5T8U3_HUMAN]	4.89231	12.57	3	2	2	2	1.02151e+07	191	21.5314	11.019	RPL7A
Q5THR3	EF-hand calcium-binding domain-containing protein 6 OS=Homo sapiens OX=9606 GN=EFCAB6 PE=1 SV=1 - [EFCB6_HUMAN]	0	0.47	1	1	1	1	9929100	1501	172.82	8.39697	EFCAB6
Q5VVC8	60S ribosomal protein L11 OS=Homo sapiens OX=9606 GN=RPL11 PE=1 SV=2 - [Q5VVC8_HUMAN]	9.87742	8.38	2	1	1	3	1.46314e+07	167	19.0121	9.80322	RPL11
Q5VX52	Spermatogenesis-associated protein 1 OS=Homo sapiens OX=9606 GN=SPATA1 PE=2 SV=4 - [SPAT1_HUMAN]	0	1.96	1	1	1	1	118614159	459	52.913	8.85107	SPATA1
Q68DH5	LMBR1 domain-containing protein 2 OS=Homo sapiens OX=9606 GN=LMBRD2 PE=1 SV=1 - [LMBD2_HUMAN]	2.14654	1.58	1	1	1	1	1.85403e+06	695	81.12	7.50342	LMBRD2
Q6S8J3	POTE ankyrin domain family member E OS=Homo sapiens OX=9606 GN=POTEE PE=2 SV=3 - [POTEE_HUMAN]	424.712	7.91	11	1	7	158	4.65362e+09	1075	121.286	6.20166	POTEE
Q6ZNJ1	Neurobeachin-like protein 2 OS=Homo sapiens OX=9606 GN=NBEAL2 PE=1 SV=2 - [NBEL2_HUMAN]	8.99799	0.36	1	1	1	4	1.8229e+08	2754	302.326	6.37939	NBEAL2
Q6ZW05	Patched domain-containing protein 4 OS=Homo sapiens OX=9606 GN=PTCHD4 PE=2 SV=3 - [PTHD4_HUMAN]	2.29259	1.18	1	1	1	1	1.44643e+06	846	96.309	8.54346	PTCHD4
Q7Z2Y8	Interferon-induced very large GTPase 1 OS=Homo sapiens OX=9606 GN=GVINP1 PE=2 SV=2 - [GVIN1_HUMAN]	4.04614	0.5	1	1	1	2	3.56908e+06	2422	278.871	6.55127	GVINP1
Q7Z406	Myosin-14 OS=Homo sapiens OX=9606 GN=MYH14 PE=1 SV=2 - [MYH14_HUMAN]	257.645	5.26	15	2	12	85	1.42673e+09	1995	227.732	5.60498	MYH14
Q7Z591	AT-hook-containing transcription factor OS=Homo sapiens OX=9606 GN=AKNA PE=1 SV=2 - [AKNA_HUMAN]	1.95724	0.97	1	1	1	1		1439	155.044	6.31592	AKNA
Q86T65	Disheveled-associated activator of morphogenesis 2 OS=Homo sapiens OX=9606 GN=DAAM2 PE=1 SV=3 - [DAAM2_HUMAN]	0	0.75	2	1	1	1		1068	123.42	6.80029	DAAM2
Q86YZ3	Hornerin OS=Homo sapiens OX=9606 GN=HRNR PE=1 SV=2 - [HORN_HUMAN]	9.70128	5.16	1	3	3	6	2.39875e+06	2850	282.228	10.0376	HRNR
Q8IV48	3'-5' exoribonuclease 1 OS=Homo sapiens OX=9606 GN=ERI1 PE=1 SV=3 - [ERI1_HUMAN]	2.03568	2.87	1	1	1	1	1.7531e+07	349	40.0382	6.69775	ERI1
Q8IVE3	Pleckstrin homology domain-containing family H member 2 OS=Homo sapiens OX=9606 GN=PLEKHH2 PE=1 SV=2 - [PKHH2_HUMAN]	0	0.8	1	1	1	1	1.04189e+07	1493	168.124	7.56201	PLEKHH2
Q8IX30	Signal peptide, CUB and EGF-like domain-containing protein 3 OS=Homo sapiens OX=9606 GN=SCUBE3 PE=1 SV=1 - [SCUB3_HUMAN]	2.38248	1.41	1	1	1	1	1.03142e+08	993	109.21	7.56201	SCUBE3
Q8IY37	Probable ATP-dependent RNA helicase DHX37 OS=Homo sapiens OX=9606 GN=DHX37 PE=1 SV=1 - [DHX37_HUMAN]	0	0.61	1	1	1	1	2.71574e+08	1157	129.464	8.104	DHX37
Q8N3X1	Formin-binding protein 4 OS=Homo sapiens OX=9606 GN=FNBP4 PE=1 SV=3 - [FNBP4_HUMAN]	7.052	1.47	1	1	1	2	3.86164e+06	1017	110.198	4.7417	FNBP4
Q8N5J4	Transcription factor Spi-C OS=Homo sapiens OX=9606 GN=SPIC PE=2 SV=1 - [SPIC_HUMAN]	0	2.82	1	1	1	4	7.87086e+06	248	29.1615	8.89502	SPIC
Q8TC76	Protein FAM110B OS=Homo sapiens OX=9606 GN=FAM110B PE=1 SV=1 - [F110B_HUMAN]	0	1.62	5	1	1	1		370	40.7028	9.39307	FAM110B
Q8TEM1	Nuclear pore membrane glycoprotein 210 OS=Homo sapiens OX=9606 GN=NUP210 PE=1 SV=3 - [PO210_HUMAN]	11.024	2.17	1	4	4	5	4.50877e+06	1887	204.983	6.81494	NUP210
Q92504	Zinc transporter SLC39A7 OS=Homo sapiens OX=9606 GN=SLC39A7 PE=1 SV=2 - [S39A7_HUMAN]	6.52992	2.99	1	1	1	2	2.54963e+07	469	50.0873	6.87354	SLC39A7
Q92922	SWI/SNF complex subunit SMARCC1 OS=Homo sapiens OX=9606 GN=SMARCC1 PE=1 SV=3 - [SMRC1_HUMAN]	1.94684	1.18	3	1	1	1	670044	1105	122.79	5.75732	SMARCC1
Q93034	Cullin-5 OS=Homo sapiens OX=9606 GN=CUL5 PE=1 SV=4 - [CUL5_HUMAN]	1.77597	1.41	1	1	1	1		780	90.8974	7.94287	CUL5
Q96CN9	GRIP and coiled-coil domain-containing protein 1 OS=Homo sapiens OX=9606 GN=GCC1 PE=1 SV=1 - [GCC1_HUMAN]	1.62316	1.42	1	1	1	1	1.2684e+07	775	87.7573	5.45264	GCC1
Q96HS1	Serine/threonine-protein phosphatase PGAM5, mitochondrial OS=Homo sapiens OX=9606 GN=PGAM5 PE=1 SV=2 - [PGAM5_HUMAN]	4.01229	4.15	1	1	1	2		289	31.9846	8.67529	PGAM5
Q96I24	Far upstream element-binding protein 3 OS=Homo sapiens OX=9606 GN=FUBP3 PE=1 SV=2 - [FUBP3_HUMAN]	27.2585	12.76	3	6	6	15	1.87199e+07	572	61.6022	8.38232	FUBP3
Q96PK6	RNA-binding protein 14 OS=Homo sapiens OX=9606 GN=RBM14 PE=1 SV=2 - [RBM14_HUMAN]	6.77232	3.59	1	2	2	5	1.33362e+07	669	69.4489	9.67139	RBM14
Q9BXP5	Serrate RNA effector molecule homolog OS=Homo sapiens OX=9606 GN=SRRT PE=1 SV=1 - [SRRT_HUMAN]	17.1557	6.39	3	6	6	9	9.77489e+06	876	100.604	5.96045	SRRT
Q9BXT5	Testis-expressed protein 15 OS=Homo sapiens OX=9606 GN=TEX15 PE=1 SV=2 - [TEX15_HUMAN]	2.57274	0.36	3	1	1	1	2.00739e+06	2789	315.139	6.18896	TEX15
Q9NV31	U3 small nucleolar ribonucleoprotein protein IMP3 OS=Homo sapiens OX=9606 GN=IMP3 PE=1 SV=1 - [IMP3_HUMAN]	1.79283	3.8	1	1	1	2	7150310	184	21.8366	9.49561	IMP3
Q9NYL9	Tropomodulin-3 OS=Homo sapiens OX=9606 GN=TMOD3 PE=1 SV=1 - [TMOD3_HUMAN]	29.2113	6.53	3	2	2	13	1.55206e+07	352	39.5703	5.18604	TMOD3
Q9ULX6	A-kinase anchor protein 8-like OS=Homo sapiens OX=9606 GN=AKAP8L PE=1 SV=4 - [AKP8L_HUMAN]	27.9708	13.47	5	7	7	20	3.62244e+07	646	71.5947	5.04639	AKAP8L
Q9UN86	Ras GTPase-activating protein-binding protein 2 OS=Homo sapiens OX=9606 GN=G3BP2 PE=1 SV=2 - [G3BP2_HUMAN]	5.33226	2.7	1	1	1	2	1.9126e+06	482	54.0878	5.5542	G3BP2
Q9Y224	RNA transcription, translation and transport factor protein OS=Homo sapiens OX=9606 GN=RTRAF PE=1 SV=1 - [RTRAF_HUMAN]	42.5172	34.02	4	7	7	30	4.57674e+07	244	28.0507	6.65381	RTRAF
Q9Y3I0	tRNA-splicing ligase RtcB homolog OS=Homo sapiens OX=9606 GN=RTCB PE=1 SV=1 - [RTCB_HUMAN]	96.969	24.36	1	10	10	40	5.47247e+07	505	55.1749	7.2251	RTCB
Q9Y5F6	Protocadherin gamma-C5 OS=Homo sapiens OX=9606 GN=PCDHGC5 PE=2 SV=1 - [PCDGM_HUMAN]	0	0.74	1	1	1	1	87512588	944	101.858	5.03369	PCDHGC5
Q9Y5X1	Sorting nexin-9 OS=Homo sapiens OX=9606 GN=SNX9 PE=1 SV=1 - [SNX9_HUMAN]	54.2153	11.43	1	6	6	19	5.55689e+07	595	66.5496	5.57959	SNX9
Q9Y608	Leucine-rich repeat flightless-interacting protein 2 OS=Homo sapiens OX=9606 GN=LRRFIP2 PE=1 SV=1 - [LRRF2_HUMAN]	1.85676	0.83	1	1	1	1	2.41302e+06	721	82.1213	6.94678	LRRFIP2
