# Supplementary material for: EBV miRNAs BART11 and BART17-3p promote immune escape through the enhancer-mediated transcription of PD-L1
Source: Nat Commun. 2022 Feb 14;13:866. doi: 10.1038/s41467-022-28479-2 (PMC8844414; doi:10.1038/s41467-022-28479-2)
Supplement: Supplementary file 5 — Supplementary Data 2 [file 41467_2022_28479_MOESM5_ESM.xlsx]

## Sheet: Sheet1
Table S2. Clinicopathological data of 82 NPC tissues and 31 non-neoplastic nasopharyngeal epithelial tissue samples for qRT-PCR.
Patient No.	Gender (M=Male F=Female)	Age at Diagnosis	WHO histological diagnosis	T stage	N stage	M stage	Clinic stages
Pat 001	M:21, F:10	less than 40 years old:8, 40 years or older:23	non-tumor nasopharyngeal epithelial tissues	NA	NA	NA	NA
Pat 002			non-tumor nasopharyngeal epithelial tissues	NA	NA	NA	NA
Pat 003			non-tumor nasopharyngeal epithelial tissues	NA	NA	NA	NA
Pat 004			non-tumor nasopharyngeal epithelial tissues	NA	NA	NA	NA
Pat 005			non-tumor nasopharyngeal epithelial tissues	NA	NA	NA	NA
Pat 006			non-tumor nasopharyngeal epithelial tissues	NA	NA	NA	NA
Pat 007			non-tumor nasopharyngeal epithelial tissues	NA	NA	NA	NA
Pat 008			non-tumor nasopharyngeal epithelial tissues	NA	NA	NA	NA
Pat 009			non-tumor nasopharyngeal epithelial tissues	NA	NA	NA	NA
Pat 010			non-tumor nasopharyngeal epithelial tissues	NA	NA	NA	NA
Pat 011			non-tumor nasopharyngeal epithelial tissues	NA	NA	NA	NA
Pat 012			non-tumor nasopharyngeal epithelial tissues	NA	NA	NA	NA
Pat 013			non-tumor nasopharyngeal epithelial tissues	NA	NA	NA	NA
Pat 014			non-tumor nasopharyngeal epithelial tissues	NA	NA	NA	NA
Pat 015			non-tumor nasopharyngeal epithelial tissues	NA	NA	NA	NA
Pat 016			non-tumor nasopharyngeal epithelial tissues	NA	NA	NA	NA
Pat 017			non-tumor nasopharyngeal epithelial tissues	NA	NA	NA	NA
Pat 018			non-tumor nasopharyngeal epithelial tissues	NA	NA	NA	NA
Pat 019			non-tumor nasopharyngeal epithelial tissues	NA	NA	NA	NA
Pat 020			non-tumor nasopharyngeal epithelial tissues	NA	NA	NA	NA
Pat 021			non-tumor nasopharyngeal epithelial tissues	NA	NA	NA	NA
Pat 022			non-tumor nasopharyngeal epithelial tissues	NA	NA	NA	NA
Pat 023			non-tumor nasopharyngeal epithelial tissues	NA	NA	NA	NA
Pat 024			non-tumor nasopharyngeal epithelial tissues	NA	NA	NA	NA
Pat 025			non-tumor nasopharyngeal epithelial tissues	NA	NA	NA	NA
Pat 026			non-tumor nasopharyngeal epithelial tissues	NA	NA	NA	NA
Pat 027			non-tumor nasopharyngeal epithelial tissues	NA	NA	NA	NA
Pat 028			non-tumor nasopharyngeal epithelial tissues	NA	NA	NA	NA
Pat 029			non-tumor nasopharyngeal epithelial tissues	NA	NA	NA	NA
Pat 030			non-tumor nasopharyngeal epithelial tissues	NA	NA	NA	NA
Pat 031			non-tumor nasopharyngeal epithelial tissues	NA	NA	NA	NA
Pat 032	M:58, F:24	less than 40 years old:12, 40 years or older:70	nasopharyngeal carcinoma (WHO II)	1	1	0	II
Pat 033			nasopharyngeal carcinoma (WHO II)	2	0	0	II
Pat 034			nasopharyngeal carcinoma (WHO II)	2	1	0	II
Pat 035			nasopharyngeal carcinoma (WHO II)	2	1	0	II
Pat 036			nasopharyngeal carcinoma (WHO II)	2	1	0	II
Pat 037			nasopharyngeal carcinoma (WHO II)	2	1	0	II
Pat 038			nasopharyngeal carcinoma (WHO III)	2	1	0	II
Pat 039			nasopharyngeal carcinoma (WHO II)	2	1	0	II
Pat 040			nasopharyngeal carcinoma (WHO II)	2	2	0	III
Pat 041			nasopharyngeal carcinoma (WHO II)	2	2	0	III
Pat 042			nasopharyngeal carcinoma (WHO II)	2	2	0	III
Pat 043			nasopharyngeal carcinoma (WHO II)	2	2	0	III
Pat 044			nasopharyngeal carcinoma (WHO II)	2	2	0	III
Pat 045			nasopharyngeal carcinoma (WHO II)	2	2	0	III
Pat 046			nasopharyngeal carcinoma (WHO II)	2	2	0	III
Pat 047			nasopharyngeal carcinoma (WHO III)	2	2	0	III
Pat 048			nasopharyngeal carcinoma (WHO II)	2	2	0	III
Pat 049			nasopharyngeal carcinoma (WHO II)	2	2	0	III
Pat 050			nasopharyngeal carcinoma (WHO II)	2	2	0	III
Pat 051			nasopharyngeal carcinoma (WHO II)	2	2	0	III
Pat 052			nasopharyngeal carcinoma (WHO II)	2	2	0	III
Pat 053			nasopharyngeal carcinoma (WHO II)	2	2	0	III
Pat 054			nasopharyngeal carcinoma (WHO II)	2	2	0	III
Pat 055			nasopharyngeal carcinoma (WHO II)	3	1	0	III
Pat 056			nasopharyngeal carcinoma (WHO II)	3	2	0	III
Pat 057			nasopharyngeal carcinoma (WHO II)	3	2	0	III
Pat 058			nasopharyngeal carcinoma (WHO II)	3	2	0	III
Pat 059			nasopharyngeal carcinoma (WHO III)	1	3	0	IVb
Pat 060			nasopharyngeal carcinoma (WHO III)	2	3	0	IVb
Pat 061			nasopharyngeal carcinoma (WHO II)	2	3	0	IVb
Pat 062			nasopharyngeal carcinoma (WHO II)	2	3	0	IVb
Pat 063			nasopharyngeal carcinoma (WHO II)	2	3	0	IVb
Pat 064			nasopharyngeal carcinoma (WHO II)	3	3	0	IVb
Pat 065			nasopharyngeal carcinoma (WHO II)	3	3	0	IVb
Pat 066			nasopharyngeal carcinoma (WHO III)	3	3	0	IVb
Pat 067			nasopharyngeal carcinoma (WHO II)	4	1	0	IVa
Pat 068			nasopharyngeal carcinoma (WHO II)	4	2	0	IVa
Pat 069			nasopharyngeal carcinoma (WHO II)	4	2	0	IVa
Pat 070			nasopharyngeal carcinoma (WHO II)	4	3	0	IVb
Pat 071			nasopharyngeal carcinoma (WHO II)	4	3	0	IVb
Pat 072			nasopharyngeal carcinoma (WHO II)	3	2	1	IVc
Pat 073			nasopharyngeal carcinoma (WHO III)	4	3	1	IVc
Pat 074			nasopharyngeal carcinoma (WHO II)	2	1	0	II
Pat 075			nasopharyngeal carcinoma (WHO II)	2	1	0	II
Pat 076			nasopharyngeal carcinoma (WHO II)	1	2	0	III
Pat 077			nasopharyngeal carcinoma (WHO II)	2	2	0	III
Pat 078			nasopharyngeal carcinoma (WHO II)	2	2	0	III
Pat 079			nasopharyngeal carcinoma (WHO II)	2	2	0	III
Pat 080			nasopharyngeal carcinoma (WHO II)	2	2	0	III
Pat 081			nasopharyngeal carcinoma (WHO II)	2	2	0	III
Pat 082			nasopharyngeal carcinoma (WHO II)	3	2	0	III
Pat 083			nasopharyngeal carcinoma (WHO II)	3	2	0	III
Pat 084			nasopharyngeal carcinoma (WHO II)	4	3	0	IVb
Pat 085			nasopharyngeal carcinoma (WHO II)	3	3	1	IVc
Pat 086			nasopharyngeal carcinoma (WHO II)	3	3	1	IVc
Pat 087			nasopharyngeal carcinoma (WHO II)	1	0	0	I
Pat 088			nasopharyngeal carcinoma (WHO II)	4	2	NA	IVa
Pat 089			nasopharyngeal carcinoma (WHO III)	4	3	1	IVb
Pat 090			nasopharyngeal carcinoma (WHO II)	2	3	1	IVb
Pat 091			nasopharyngeal carcinoma (WHO II)	4	2	1	IVb
Pat 092			nasopharyngeal carcinoma (WHO II)	2	3	0	IVa
Pat 093			nasopharyngeal carcinoma (WHO II)	4	3	1	IVb
Pat 094			nasopharyngeal carcinoma (WHO II)	4	3	0	IVa
Pat 095			nasopharyngeal carcinoma (WHO II)	4	2	0	IVa
Pat 096			nasopharyngeal carcinoma (WHO II)	2	3	0	IVa
Pat 097			nasopharyngeal carcinoma (WHO II)	2	3	0	IVa
Pat 098			nasopharyngeal carcinoma (WHO II)	4	1	0	IVa
Pat 099			nasopharyngeal carcinoma (WHO II)	4	2	0	IVa
Pat 100			nasopharyngeal carcinoma (WHO II)	3	3	0	IVa
Pat 101			nasopharyngeal carcinoma (WHO II)	4	2	0	IVa
Pat 102			nasopharyngeal carcinoma (WHO II)	4	2	0	IVa
Pat 103			nasopharyngeal carcinoma (WHO II)	2	3	0	IVa
Pat 104			nasopharyngeal carcinoma (WHO II)	2	1	0	II
Pat 105			nasopharyngeal carcinoma (WHO II)	2	1	0	II
Pat 106			nasopharyngeal carcinoma (WHO II)	1	2	0	III
Pat 107			nasopharyngeal carcinoma (WHO II)	2	2	0	III
Pat 108			nasopharyngeal carcinoma (WHO II)	2	2	0	III
Pat 109			nasopharyngeal carcinoma (WHO II)	2	2	0	III
Pat 110			nasopharyngeal carcinoma (WHO II)	2	2	0	III
Pat 111			nasopharyngeal carcinoma (WHO II)	2	2	0	III
Pat 112			nasopharyngeal carcinoma (WHO II)	2	3	0	IVa
Pat 113			nasopharyngeal carcinoma (WHO II)	2	3	0	IVa
WHO II = Non keratinized poorly differentiated squamous cell carcinoma
WHO III = Nonkeratinizing undifferentiated carcinoma
